# Supplementary material for: RoPod, a customizable toolkit for non-invasive root imaging, reveals cell type-specific dynamics of plant autophagy
Source: Sci Rep. 2024 Jun 3;14:12664. doi: 10.1038/s41598-024-63226-1 (PMC11148066; doi:10.1038/s41598-024-63226-1)
Supplement: Supplementary file 6 — Supplementary File S1. [file 41598_2024_63226_MOESM6_ESM.zip]

Archive with 28 entries (16 files):
- RoPodv5/
- RoPodv5/Autodesk/
- RoPodv5/Autodesk/RoPod5-2.f3d
- RoPodv5/Individual model/
- RoPodv5/Individual model/RoPod5-2_chamber.3mf
- RoPodv5/Individual model/RoPod5-2_lid.3mf
- RoPodv5/Sliced file - ready to print/
- RoPodv5/Sliced file - ready to print/Prusa_RoPod5-2.3mf
- RoPodv5/Sliced file - ready to print/READ ME-printing instructions.txt
- RoPodv5/Sliced file - ready to print/RoPod5-2_Supl-preview_5.png
- RoPodv24/
- RoPodv24/Autodesk/
- RoPodv24/Autodesk/RoPod v24.3.f3d
- RoPodv24/Individual model/
- RoPodv24/Individual model/Chamber v24.3.3mf
- RoPodv24/Individual model/Lid v24.3.3mf
- RoPodv24/Sliced file - ready to print/
- RoPodv24/Sliced file - ready to print/Chamber v24.3 with variable layer height.3mf
- RoPodv26/
- RoPodv26/Autodesk/
- RoPodv26/Autodesk/RoPod 26 lid.f3d
- RoPodv26/Autodesk/RoPod 26.1.f3d
- RoPodv26/Individual model/
- RoPodv26/Individual model/RoPod 26 lid.3mf
- RoPodv26/Individual model/RoPod 26.1.3mf
- RoPodv26/Sliced file - ready to print/
- RoPodv26/Sliced file - ready to print/RoPod 26 lid - adaptable layer height.3mf
- RoPodv26/Sliced file - ready to print/RoPod 26.1 with lid - adaptable layer height.3mf
