# Supplementary material for: RoPod, a customizable toolkit for non-invasive root imaging, reveals cell type-specific dynamics of plant autophagy
Source: Sci Rep. 2024 Jun 3;14:12664. doi: 10.1038/s41598-024-63226-1 (PMC11148066; doi:10.1038/s41598-024-63226-1)
Supplement: Supplementary file 6 — Supplementary File S1. [file 41598_2024_63226_MOESM6_ESM.zip › RoPodv5/Sliced file - ready to print/READ ME-printing instructions.txt]

On the lid, force the seam of the print on the top of the chamber (on the same side as the injection hole)
