# Supplementary material for: RoPod, a customizable toolkit for non-invasive root imaging, reveals cell type-specific dynamics of plant autophagy
Source: Sci Rep. 2024 Jun 3;14:12664. doi: 10.1038/s41598-024-63226-1 (PMC11148066; doi:10.1038/s41598-024-63226-1)
Supplement: Supplementary file 7 — Supplementary Files S2–8. [file 41598_2024_63226_MOESM7_ESM.zip]

Archive with 7 entries (7 files):
- Ropod 2022_Supplementary file S8.ijm
- Ropod 2022_Supplementary file S2.ijm
- Ropod 2022_Supplementary file S3.ijm
- Ropod 2022_Supplementary file S4.ijm
- Ropod 2022_Supplementary file S5.ijm
- Ropod 2022_Supplementary file S6.ijm
- Ropod 2022_Supplementary file S7.ijm
