# Supplementary material for: RoPod, a customizable toolkit for non-invasive root imaging, reveals cell type-specific dynamics of plant autophagy
Source: Sci Rep. 2024 Jun 3;14:12664. doi: 10.1038/s41598-024-63226-1 (PMC11148066; doi:10.1038/s41598-024-63226-1)
Supplement: Supplementary file 9 — Supplementary File S10. [file 41598_2024_63226_MOESM9_ESM.zip]

Archive with 4 entries (3 files):
- clean script for publication/
- clean script for publication/20220420_sucrose_treatment_Verto_RoPod5_analysis2_fit-and-growth-time_clean.R
- clean script for publication/20220422_sucrose_treatment_Verto_RoPod5_analysis1_clean.R
- clean script for publication/20220427_sucrose_treatment_Verto_RoPod5_analysis2_fit-and-final length_clean.R
